# Supplementary material for: Energy Landscape-Guided Virtual Screening of Side-Chain Engineering in Polymer Dynamics Design
Source: Polymers (Basel). 2025 Aug 25;17(17):2298. doi: 10.3390/polym17172298 (PMC12431039; doi:10.3390/polym17172298)
Supplement: Supplementary file 1 [file polymers-17-02298-s001.zip]

Archive with 1 entries (1 files):
- polymers-3811571-supplementary.pdf
